# Supplementary material for: Phosphorylation of Syntaxin 4 by the Insulin Receptor Drives Exocytic SNARE Complex Formation to Deliver GLUT4 to the Cell Surface
Source: Biomolecules. 2023 Dec 2;13(12):1738. doi: 10.3390/biom13121738 (PMC10741561; doi:10.3390/biom13121738)
Supplement: Supplementary file 1 [file biomolecules-13-01738-s001.zip]

Archive with 1 entries (1 files):
- biomolecules-2717853-supplementary.pdf
